# Supplementary material for: Sustained-release lidocaine sheet for pain following tooth extraction: A randomized, single-blind, dose-response, controlled, clinical study of efficacy and safety
Source: PLoS One. 2018 Jul 2;13(7):e0200059. doi: 10.1371/journal.pone.0200059 (PMC6028143; doi:10.1371/journal.pone.0200059)
Supplement: S2 Table — (XLSX) [file pone.0200059.s005.xlsx]

## Sheet: Sheet1
	None	PLGA 100 mg	SRLS 100 mg	SRLS 200 mg
PLGA 100 mg	1	-	-	-
SRLS 100 mg	0.157	0.085	-	-
SRLS 200 mg	0.307	0.307	0.677	-
SRLS 400 mg	0.914	1	0.083	0.224
